# Supplementary material for: Antimicrobial Resistance of Listeria monocytogenes Strains Isolated from Humans, Animals, and Food Products in Russia in 1950–1980, 2000–2005, and 2018–2021
Source: Antibiotics (Basel). 2021 Oct 4;10(10):1206. doi: 10.3390/antibiotics10101206 (PMC8532776; doi:10.3390/antibiotics10101206)
Supplement: Supplementary file 1 [file antibiotics-10-01206-s001.zip]

Archive with 1 entries (1 files):
- antibiotics-1377683-supplementary.pdf
